# Supplementary material for: Adherence to the Taiwan Daily Food Guide and the Risk of Type 2 Diabetes: A Populational Study in Taiwan
Source: Int J Environ Res Public Health. 2023 Jan 27;20(3):2246. doi: 10.3390/ijerph20032246 (PMC9915098; doi:10.3390/ijerph20032246)
Supplement: Supplementary file 1 [file ijerph-20-02246-s001.zip]

Archive with 1 entries (1 files):
- ijerph-2121678-supplementary.pdf
